# Supplementary material for: Integrative Metabolomic and Transcriptomic Analysis Elucidates That the Mechanism of Phytohormones Regulates Floral Bud Development in Alfalfa
Source: Plants (Basel). 2024 Apr 11;13(8):1078. doi: 10.3390/plants13081078 (PMC11053841; doi:10.3390/plants13081078)
Supplement: Supplementary file 1 [file plants-13-01078-s001.zip]

Archive with 2 entries (2 files):
- Supplemental Figures - Floral bud.docx
- Supplemental Tables - Floral bud.xlsx
