# Supplementary material for: Integrative Metabolomic and Transcriptomic Analysis Elucidates That the Mechanism of Phytohormones Regulates Floral Bud Development in Alfalfa
Source: Plants (Basel). 2024 Apr 11;13(8):1078. doi: 10.3390/plants13081078 (PMC11053841; doi:10.3390/plants13081078)
Supplement: Supplementary file 1 [file plants-13-01078-s001.zip › Supplemental Tables - Floral bud.xlsx]

## Sheet: Table S1
Sample	Raw Reads	Clean Reads	Q30(%)	Clean Base(G)	GC Content(%)	Reads mapped
D1-1	48183976	47068934	95	7.06	42.23	38020135(80.78%)
D1-2	40245942	39337458	94.64	5.9	42.38	31956957(81.24%)
D1-3	46777620	45469172	94.71	6.82	42.34	36624470(80.55%)
D2-1	42596688	41544980	94.73	6.23	41.72	33388621(80.37%)
D2-2	43758700	42844438	94.62	6.43	42.02	34496630(80.52%)
D2-3	45053800	44110204	94.66	6.62	42.25	35727284(81.00%)
D3-1	45702844	44840484	94.95	6.73	42.04	36156958(80.63%)
D3-2	44062176	43207668	95	6.48	42.02	34830430(80.61%)
D3-3	47312878	46240878	95.01	6.94	41.84	37203892(80.46%)

## Sheet: Table S2
Gene	D1-FPKM	D2-FPKM	D3-FPKM	ID
YUCCA	1.54053	2.28507	1.9128	MsG0380017591.01
amid	2.20483	2.4779	2.34137	MsG0480022990.01
	2.14027	1.6458	1.89303	MsG0480021433.01
ALDH	17.6141	54.7101	36.1621	MsG0880045054.01
CPS	0.609433	1.78747	1.19845	MsG0780036356.01
KS	0.888733	0.480267	0.6845	novel.7393
	0.455133	0.5191	0.487117	novel.6028
GA20ox	6.60003	58.8976	32.7488	MsG0180005519.01
	1.13427	8.92717	5.03072	MsG0180004530.01
	1.58397	3.50157	2.54277	novel.4751
	2.4746	4.95833	3.71647	MsG0380016852.01
GA3ox	3.41073	4.32613	3.86843	MsG0280011347.01
GA2ox	0.871933	4.8111	2.84152	MsG0580024092.01
	1.28633	0.594967	0.94065	MsG0180004772.01
	4.02427	7.91523	5.96975	MsG0280009804.01
	1.81853	0.772433	1.29548	MsG0280007350.01
	4.46117	2.30883	3.385	MsG0480021427.01
IPT	1.22233	4.45303	2.83768	MsG0180005958.01
CYP735A	0.0188667	0.6151	0.316983	novel.6718
	0.115967	0.174833	0.1454	MsG0780036054.01
LOX	4.88557	38.743	21.8143	novel.8870
	12.4789	19.1742	15.8266	MsG0380015883.01
AOC	1.26973	4.8034	3.03657	MsG0480021206.01
OPR	15.1781	31.5782	23.3781	MsG0580024179.01
	6.83137	15.6365	11.234	MsG0580024168.01
	0.593233	1.5288	1.06102	MsG0580024178.01
	0.363633	0.600933	0.482283	MsG0180000008.01
MFP2	12.8972	26.1946	19.5459	MsG0880047061.01
JMT	2.76897	12.8238	7.7964	MsG0080049067.01
	3.53057	11.5773	7.55392	MsG0180000127.01
	0.646267	3.60917	2.12772	MsG0180000128.01

## Sheet: Table S3
Gene	D1-FPKM	D2-FPKM	D3-FPKM	ID
AUX1	9.18547	20.129	46.9108	novel.3161
	5.063	2.51247	2.13897	MsG0480021449.01
AUX/IAA	1.5564	6.02543	3.28327	MsG0880046805.01
	4.5313	9.32907	9.3499	MsG0280011343.01
	45.7	64.2689	149.512	MsG0180003906.01
	5.1517	4.50017	11.5445	MsG0180003907.01
	1.79833	3.75167	10.1596	MsG0880047279.01
ARF	0.1958	2.76283	0.312333	MsG0580029898.01
	0.0868667	1.27097	1.05697	novel.8654
	0.0776	1.30373	0.227033	MsG0580026167.01
	0.354067	2.25377	0.769567	MsG0280007416.01
	0.0265333	1.43967	0.418033	MsG0580029167.01
	0.0577667	1.37653	0.0787667	novel.1363
	0.0232	0.594567	0	MsG0580027493.01
	0.122533	1.06507	0.207167	MsG0580027483.01
	6.1652	6.23383	2.96463	MsG0380015618.01
GH3	2.60913	1.1299	2.0366	MsG0580024778.01
SAUR	1.9696	8.30567	14.4092	MsG0480021377.01
	4.39647	9.4575	21.2919	MsG0780037963.01
	0.1419	0	2.6321	MsG0480021757.01
	0.318367	0.7961	6.98513	MsG0580025075.01
	1.50373	1.56167	8.97523	MsG0480021346.01
	0.0383	0.181267	1.21433	MsG0480021367.01
	0.1534	0.247067	2.25193	MsG0480021370.01
	0.166567	0.545033	3.32073	MsG0180003514.01
	0.201033	1.40317	4.33847	MsG0780040970.01
AHP	4.2354	12.0165	6.64677	MsG0180004543.01
	17.9699	21.5743	6.44693	MsG0780041591.01
B-ARR	0.100067	0.979867	0.0864667	MsG0480023946.01
	0.181133	1.62817	0.2544	MsG0480018999.01
	7.13307	3.45267	4.76747	MsG0880046698.01
	2.99643	1.44273	0.469933	MsG0280006898.01
A-ARR	0.9475	3.20713	4.17317	MsG0780040418.01
	5.09503	10.3492	16.8528	MsG0380016366.01
	1.2072	3.51587	17.4245	MsG0580025893.01
	4.30637	3.78463	12.8569	MsG0380015850.01
	1.16897	2.284	6.59877	MsG0380012160.01
GID1	48.9537	413.695	79.424	MsG0180000605.01
	31.1173	13.4359	9.5954	MsG0780040621.01
	6.62107	4.50753	17.7282	MsG0680034380.01
	0.9024	0.400533	2.6381	MsG0780041225.01
DELLA	0.0322667	1.30087	0.311667	MsG0580024757.01
	9.85667	3.84853	0.7107	novel.1151
	1.85337	0.183167	0.0761	MsG0280010628.01
TF	0.5635	1.68393	0.787833	novel.8984
	2.24293	2.7868	0.293533	MsG0880045870.01
JAR1	1.60417	30.599	28.1974	MsG0880043041.01
JAZ	3.93397	3.2132	7.92283	novel.7289
MYC2	13.5711	50.0045	9.76747	MsG0480022831.01
	1.32707	14.8702	23.3847	MsG0280011447.01
	0.6171	2.44263	9.43443	novel.10430
	0.1319	0.822933	3.38243	MsG0180003989.01
	6.2113	2.6296	1.23423	MsG0880042940.01
	8.72433	4.31243	2.392	MsG0880042939.01
	59.7078	43.6472	17.0208	MsG0580025575.01
	7.3306	3.7131	1.45637	MsG0880042918.01

## Sheet: Table S4
TF-Family	D1-FPKM	D2-FPKM	D3-FPKM	ID	TFs with continuously increased or decreased expression levels
AP2/ERF-ERF	1.46887	4.20907	12.5479	MsG0280011398.01	17 TFs with continuously increased expression levels
bHLH	0.1319	0.822933	3.38243	MsG0180003989.01
	1.25797	7.6019	15.7054	MsG0580026079.01
	0.6171	2.44263	9.43443	novel.10430
	0.1729	1.92007	21.748	novel.9513
C2H2	1.40157	3.72677	9.67177	novel.1331
HSF	0.142067	3.23377	24.2055	MsG0780040480.01
MADS-MIKC	9.7588	20.6756	40.9792	MsG0780039487.01
	0.262233	2.74337	13.7157	MsG0380014975.01
MYB-related	1.1186	9.64217	63.973	MsG0780038948.01
NAC	0.259267	2.7507	21.7956	MsG0280010253.01
	0.289967	10.3155	33.4938	MsG0480022423.01
	0.453767	11.1803	35.1432	MsG0480022472.01
	0.519133	2.14557	4.22117	MsG0580026213.01
	0.164033	1.12493	3.80807	MsG0080048035.01
TCP	1.13477	2.99823	6.36	novel.6355
WRKY	1.79977	3.9832	13.3322	MsG0780040890.01
B3	9.67337	4.59117	2.15673	MsG0180002477.01	18 TFs with persistently decreased expression levels
	11.1919	5.24147	1.83367	MsG0180003218.01
	14.8123	6.134	1.96067	MsG0380015712.01
bHLH	6.2113	2.6296	1.23423	MsG0880042940.01
bZIP	7.93173	1.72773	0.651667	MsG0580027324.01
	2.8119	1.04693	0.399433	novel.1289
GARP-G2-like	2.99643	1.44273	0.469933	MsG0280006898.01
GRAS	9.85667	3.84853	0.7107	novel.1151
HB-HD-ZIP	6.93903	3.02973	0.9356	MsG0180003431.01
	7.5853	2.18873	0.8134	MsG0580024094.01
LFY	84.6846	24.2529	5.86157	MsG0380016938.01
MADS-MIKC	24.0418	9.88243	3.17787	MsG0880043407.01
MYB	2.41317	0.5843	0.186333	MsG0480018261.01
MYB-related	8.21373	1.79387	0.508033	MsG0480022083.01
NAC	13.7505	5.17407	1.29047	MsG0280010163.01
	17.3925	8.07943	2.3892	MsG0380017974.01
PLATZ	4.36673	1.67897	0.560133	MsG0780037979.01
SBP	10.7704	3.74167	1.335	MsG0780038048.01

## Sheet: Table S5
Gene ID	Sequence (5'-3')
MsG0580025893.01 F	GCTTCCTTTTGTTGTTGATCCCT
MsG0580025893.01 R	TGACAACCAGGGAGGTTAGAG
MsG0280009804.01 F	ACAAGTGAACCACACTACAATCCT
MsG0280009804.01 R	GGCTGACAATAGGCTGGGAA
MsG0580024092.01 F	TAATGCATGTGGCAGTTGGTG
MsG0580024092.01 R	CTTCACAAGAATGGGGTTTCTTT
MsG0280011347.01 F	AAACCCGATGGAGCACACTT
MsG0280011347.01 R	AGCGGGTTGCAAGTTAAAGG
MsG0180000605.01 F	AACCAATGCAAAAGCCACCA
MsG0180000605.01 R	GCGAGAAGAAAGGCGATTGTG
MsG0780039769.01 F	GCGACACTTACGTATGTTGGATT
MsG0780039769.01 R	CCGGTGTGCAACTAATTCCTG
MsG0780038278.01 F	TTGCTCACACTTCAACCTCCT
MsG0780038278.01 R	CAATCTGAGCCGTTTAGAAGACA
MsG0180000127.01 F	GCCCTTATGGTCTTTGCAACTC
MsG0180000127.01 R	GGACTCTTTCAACGCACCTT
MsG0580024168.01 F	ATACCCTTGAGCTGTGTCGG
MsG0580024168.01 R	CCGCTAAAACTGCTGATCCC
